# Supplementary material for: The Replica Set Method is a Robust, Accurate, and High-Throughput Approach for Assessing and Comparing Lifespan in C. elegans Experiments
Source: Front Aging. 2022 Apr 28;3:861701. doi: 10.3389/fragi.2022.861701 (PMC9261357; doi:10.3389/fragi.2022.861701)
Supplement: Supplementary file 2 [file Table2.XLSX]

## Sheet: Table S2- statistical software
Company	Product	Current Ver. (Jan 2022)	License Type	Interval censoring?	Available Surv. Analyses	Other notes
Graphpad	Prism	9.3	commercial	no	Kaplan-Meier
NCSS	NCSS Data Analysis	21.0.3	commercial	yes	Kaplan-Meier and Nelson-Aelen
Wolfram Research	Mathematica	12	commercial	yes	Kaplan-Meier and other non-parametric estimators
Medcalc	Medcalc	20.026	commercial	no	Kaplan-Meier
XLSTAT	XLSTAT	2021.5	commercial	no	Kaplan-Meier and other non-parametric estimators	Add-on for Excel
N/A	INTCENS	N/A	open-source	yes	Maximum likelihood-based parametric analysis	Script for STATA, not a standalone program
SAS	Statview	5.0.1 (Discontinued)	commercial	no	Kaplan-Meier	Discontinued
SAS	JMP	16.2	commercial	yes	Kaplan-Meier, Turnbull, parametric
SAS	SAS	9.4M7	commercial	yes	parametric and nonparametric, with and without interval censoring	Here are a set of scripts for SAS for additional functionality in analysis of interval-censored data (more advanced models than what is already built into SAS) https://ibiostat.be/online-resources/online-resources/censored
Tibco	S-Plus	8.2	commercial	yes		Product appears to be discontinued
R Project	R	various	open-source	yes	dependent on package	Interval censoring supported via “interval” package (parametric and non-parametric). Other packages that implement some form of support for interval censored analysis for nonparametric Kaplan-Meier: “gte”, ”Icens”, MLEcens, “npsurv”. There are a number of additional packages that implement interval censoring for both parametric and semi-parametric analysis. see https://cran.r-project.org/web/view…
Mathworks	Matlab	R2021b	commercial	not built-in	Kaplan-Meier; Cox PH	Interval censoring not supported by builtin functionality, but can be run by tying Matlab to R, or by running community-contributed scripts (such as https://www.mathworks.com/matlabcentral/fileexchange/38226-fit-distributions-to-censored-data)
Minitab	Minitab	21.1.0	commercial	yes	Kaplan-Meier, Turnbull, and others
Statsdirect	Statsdirect	3.3.5	commercial	no	Kaplan-Meier
Statistix	Statistix	10	commercial	no	Parametric and nonparametric
Minitab	SPM	8.3	commercial	no	novel models based on CART, MARS, and TreeNet	Salford systems was acquired by Minitab.
Tibco	Statistica	14	commercial	no	Kaplan-Meier; Cox PH	Statistica was acquired by Tibco
Origin Lab	Origin	2022 (9.9)	commercial	no	Kaplan-Meier; Cox PH; Weibull (parametric)
Han et al	OASIS	2	free	no	Kaplan-Meier; Cox PH	web-based tool http://sbi.postech.ac.kr/oasis2/
IBM	SPSS	28	commercial	no	Kaplan-Meier; Cox PH
Systat	Sigmaplot	14	commercial	no	Kaplan-Meier; Cox PH

## Sheet: Note
Links checked and current as of January 2022
