# Supplementary material for: The Replica Set Method is a Robust, Accurate, and High-Throughput Approach for Assessing and Comparing Lifespan in C. elegans Experiments
Source: Front Aging. 2022 Apr 28;3:861701. doi: 10.3389/fragi.2022.861701 (PMC9261357; doi:10.3389/fragi.2022.861701)
Supplement: Supplementary file 4 [file Table3.XLSX]

## Sheet: Description
Table S3- Single-sample simulation lifespan estimate summary
Both data tabs in this workbook contain summary values of lifespan estimates from the same set of simulated experiments:
"median of median lifespans" : median of the median lifespan estimates across all 10,000 simulated trials for the given experiment, assay type, and analysis treatment
"median of mean lifespans" : median of the mean lifespan estimates across all 10,000 simulated trials for the given experiment, assay type, and analysis treatment
Note that for parametric analysis (logistic curve fitting) the median and mean lifespan values are the same, due to the rotational symmetry of the logistic function.
The generating distribution was logistic in all cases, except for the simulation where the animal lifespans were drawn from a Gompertz distribution.
Each result has the summary lifespan in days, and the % difference from 20 days (the median of the generating distribution)
RSM simulation results here assumed the following:
* Daily scoring
* Sample size (animals per observation) = 20
* analysis by logistic curve fit
TLM simulation results here assumed the following:
* Daily scoring
* Sample size (animals per trial) = 110
* analysis as noted: by logistic curve fit, non-parametric with right-censoring, or non-parametric with interval-censoring
"TLM Par" = TLM, parametric analysis
"TLM non-par right-cens" = TLM, non-parametric analysis with right-censoring
"TLM non-par int-cens" = TLM, non-parametric analysis with interval-censoring
Note that the TLM non-parametric right-censored results start out with an overestimate of lifespan in the no-error scenario,
which leads to a counter-intuitive reduction in the apparent error rate in some of the error cases, particularly for median lifespan estimates.

## Sheet: median of median lifespans
Simulation	RSM	RSM: % diff from 20	TLM par logistic	TLM par: % diff from 20	TLM non-par right-cens	TLM non-par right: % diff from 20	TLM non-par int-cens	TLM non-par int: % diff from 20
No error (control)	20.0078	0.000391806	20.0041	0.000203981	20.5	0.025	20	0
Gompertz-generated, median 20 days	19.478	-0.0261004	19.7144	-0.0142806	20.5	0.025	20	0
Mixed population simulation	17.4045	-0.129776	17.1917	-0.140413	17.5	-0.125	17	-0.15
mis-scoring, constant, 2%	19.8491	-0.00754611	16.8139	-0.159307	18.5	-0.075	18	-0.1
mis-scoring, constant, 4%	19.7278	-0.013612	13.2351	-0.338244	15	-0.25	14.5	-0.275
mis-scoring, constant, 10%	19.4626	-0.02687	6.36049	-0.681975	6	-0.7	5.5	-0.725
mis-scoring, late-life onset, 2%	20.1237	0.00618259	19.8759	-0.00620461	20	0	19.5	-0.025
mis-scoring, late-life onset, 4%	20.2905	0.0145265	19.7542	-0.01229	20	0	19.5	-0.025
mis-scoring, late-life onset, 10%	20.8552	0.0427614	19.4253	-0.0287362	20	0	19.5	-0.025
mis-scoring, mid-life onset, 2%	20.0712	0.00356187	19.3952	-0.0302414	20	0	19.5	-0.025
mis-scoring, mid-life onset, 4%	20.1775	0.00887481	18.82	-0.0589995	19	-0.05	18.5	-0.075
mis-scoring, mid-life onset, 10%	20.5841	0.0292051	17.3413	-0.132933	18	-0.1	17.5	-0.125
fragility hazard, late-life onset, 2%	19.964	-0.00179832	19.8656	-0.00672148	20	0	19.5	-0.025
fragility hazard, late-life onset, 4%	19.9194	-0.00402855	19.7335	-0.0133246	20	0	19.5	-0.025
fragility hazard, late-life onset, 10%	19.8069	-0.00965481	19.3838	-0.0308081	20	0	19.5	-0.025
fragility hazard, mid-life onset, 2%	19.8678	-0.00661077	19.3766	-0.0311681	20	0	19.5	-0.025
fragility hazard, mid-life onset, 4%	19.732	-0.013401	18.7869	-0.0606563	19	-0.05	18.5	-0.075
fragility hazard, mid-life onset, 10%	19.334	-0.0332999	17.2936	-0.135318	18	-0.1	17.5	-0.125

## Sheet: median of mean lifespans
Simulation	RSM	RSM: % diff from 20	TLM par logistic	TLM par: % diff from 20	TLM non-par right-cens	TLM non-par right: % diff from 20	TLM non-par int-cens	TLM non-par int: % diff from 20
No error (control)	20.0078	0.000391806	20.0041	0.000203981	20.5091	0.0254545	20.0091	0.000454545
Gompertz-generated, median 20 days	19.478	-0.0261004	19.7144	-0.0142806	19.8909	-0.00545455	19.3909	-0.0304545
Mixed population simulation	17.4045	-0.129776	17.1917	-0.140413	17.8182	-0.109091	17.3182	-0.134091
mis-scoring, constant, 2%	19.8491	-0.00754611	16.8139	-0.159307	16.5636	-0.171818	16.0773	-0.196136
mis-scoring, constant, 4%	19.7278	-0.013612	13.2351	-0.338244	13.5273	-0.323636	13.0409	-0.347955
mis-scoring, constant, 10%	19.4626	-0.02687	6.36049	-0.681975	7.88182	-0.605909	7.42727	-0.628636
mis-scoring, late-life onset, 2%	20.1237	0.00618259	19.8759	-0.00620461	20.3727	0.0186364	19.8727	-0.00636364
mis-scoring, late-life onset, 4%	20.2905	0.0145265	19.7542	-0.01229	20.2364	0.0118182	19.7364	-0.0131818
mis-scoring, late-life onset, 10%	20.8552	0.0427614	19.4253	-0.0287362	19.8818	-0.00590909	19.3818	-0.0309091
mis-scoring, mid-life onset, 2%	20.0712	0.00356187	19.3952	-0.0302414	19.8636	-0.00681818	19.3636	-0.0318182
mis-scoring, mid-life onset, 4%	20.1775	0.00887481	18.82	-0.0589995	19.2909	-0.0354545	18.7909	-0.0604545
mis-scoring, mid-life onset, 10%	20.5841	0.0292051	17.3413	-0.132933	17.8636	-0.106818	17.3636	-0.131818
fragility hazard, late-life onset, 2%	19.964	-0.00179832	19.8656	-0.00672148	20.3636	0.0181818	19.8636	-0.00681818
fragility hazard, late-life onset, 4%	19.9194	-0.00402855	19.7335	-0.0133246	20.2182	0.0109091	19.7182	-0.0140909
fragility hazard, late-life onset, 10%	19.8069	-0.00965481	19.3838	-0.0308081	19.8364	-0.00818182	19.3364	-0.0331818
fragility hazard, mid-life onset, 2%	19.8678	-0.00661077	19.3766	-0.0311681	19.8455	-0.00772727	19.3455	-0.0327273
fragility hazard, mid-life onset, 4%	19.732	-0.013401	18.7869	-0.0606563	19.2545	-0.0372727	18.7545	-0.0622727
fragility hazard, mid-life onset, 10%	19.334	-0.0332999	17.2936	-0.135318	17.8182	-0.109091	17.3182	-0.134091
